# Supplementary material for: Patient-Derived Stem Cells, Another in vitro Model, or the Missing Link Toward Novel Therapies for Autism Spectrum Disorders?
Source: Front Pediatr. 2019 Jun 6;7:225. doi: 10.3389/fped.2019.00225 (PMC6562499; doi:10.3389/fped.2019.00225)
Supplement: Supplementary file 1 [file Table_1.xlsx]

## Sheet: Syndromic Autism
	Human Genetics				IPSC-derived Studies					Brain
Disease	Gene	Genetic Study	Phenotype in IPSC-derived cells	Differentiation Timeline	Reference IPSC	Phenotype	Treatment in vitro	Post-treatment phenotype	Post mortem brain study	Brain Region	Reference Post-Mortem
			Increased response to mGLURI agonist	7 days	Achuta et al., 2017	Activity-dependent development	mGLUR5 antagonist (2-methyl-6-(phenylethynyl)-pyridine)	Decrease Response to IgluR activation.	Increased expression of mGLUR5	Superior Frontal Cortex	Fatemi et Folsom 2011 Fatemi et al., 2011
Fragile X	FMRP	Pierrety et al., 1991	Preferential Glutamatergic differentiation			Balance Excitation/Inhibition			(Idiopathic autism) Decreased Parvalbumin and GAD1	Cerebellum/Frontal cortex	Soghomonian et al., 2017/Yip et al., 2007
			Increased response to Ca2+ permeable AMPA and NMDA	7 days	Achuta et al., 2018	Activity-dependent development	GluA2-lacking/CP-AMPARs Antagonist Naspm trihydrochloride	Reduces the length of the dendrites	Increased size of the dendrites (FX)	Pyramidal Neurons	Irwin et al., 2000
			Purkinje cells; Increased Phophoryklation of S6K	up to D125		Impaired signalling pathway		Reduced PS6	Idiopatic Autism; decreased number of purkinje cells	Cerebellum	Ritvo et al., 1986; Bailey et al., 1998
			decreased proportion of SKOR2	D24		Impaired maturation		Increase the proportion of SKOR2 + Cells			Fatemi et al., 2002
			Increased Proportion of KI67	D24	Sundberg et al., 2018	""	Rapamycine	Decrease the Proportion of KI67 + cells
Tuberous Slerosis	TSC1/TSC2	Au et al., 2007	Decreased expression of FMRP	D48		""		Partial Rescue of FMRP expression
			Increased number of neurites	up to D125		""		Decrease the number of neurites	Increased size of the dendrites (FX)	Pyramidal Neurons	Irwin et al., 2000
			Dysfunction in autophagic process			Mitochondrial turnover		Retore mitochondrial membrane potential	Accumulation of autophagic proteins (TSC)	Temporal Lobe	Yasin et al., 2013
			Reduced mithochondrial membrane potential	Neurons from IPSC treated with NGN2 vector; 6 days differenciation	Ebrahimi-Fakhari 2016	Mitochondrial Functionning	Rapamycine	Restore lysosomal activity
			Accumulation of mithochondria in the dendrites			Mitochondrial turnover
			Increased expression of cell cycle and mitochondrial genes	IPSC stage		Mitochondria			Reduced number of dendritic spines (RTT)/Increased expression of SLC25A12 in frontal cortex from autistic patients (Idiopatic Autism)	frontal, temporal and motor cortical areas, Cerebral Cortex, Hippocampal Neurons	Belichenko et al., 1994 ; Armstrong et al., 1995; Chapleau et al., 2009; Lepagnol-Bestel et al., 2008
Rett Syndrome	MECP2/ CDK5/ NTNG1	Amir et al., 1999/Lin et al., 2005 / Lib et al., 2009	Down regulation of gene from neuronal development and cell signalling		Tanaka et al., 2014	Cell maturation			Correlation between a decrease of synaptic gene and a decrease of mitochondrial gene (Idiopatic Autism)	Meta-analysis High Throughput approaches	Schwede et al., 2018
			Derepression of the genes located on the X Chromosome			Transcriptonal regulation
Rett Syndrome			Altered neurogenesis and neurodifferentiation	3 to 14 weeks neurons	Mellios et al., 2018	Reduced expression of MAP2 and DCX	Inhibition of mir 199 and mir 214	Decreased MAPK and increased AKT pathways.
			Organoids with impaired neurogenesis	5 weeks organoids		Reduction in neuronal markers such as DCX and MAP2 and reduced cell migration	RTT-WT electroporation	Rescue MAP2 and DCX expression. Normal cellular migration, partial
Supplementary Table 1	Convergences between phenotypes observed in iPSC-derived cells from patients diagnosed with Syndromic Autisms and observations from post mortem brain studies in ASDs
